# Supplementary material for: Structures, Bonding and Sensor Properties of Some Alkaline o-Phthalatocuprates
Source: Materials (Basel). 2021 Sep 24;14(19):5548. doi: 10.3390/ma14195548 (PMC8509265; doi:10.3390/ma14195548)
Supplement: Supplementary file 1 [file materials-14-05548-s001.zip]

Archive with 1 entries (1 files):
- materials-1338874-supplementary.pdf
